# Supplementary material for: ﻿Descriptions of two new Idiocerini leafhoppers of the genus Idioscopus (Hemiptera, Cicadellidae) from China
Source: Zookeys. 2022 Apr 13;1095:97–110. doi: 10.3897/zookeys.1095.76731 (PMC9021156; doi:10.3897/zookeys.1095.76731)
Supplement: XML Treatment for Idioscopus [file zookeys.1095.76731-treatment1.xml]

<!DOCTYPE tp:taxon-treatment
  PUBLIC "-//TaxonX//DTD Taxonomic Treatment Publishing DTD v0 20100105//EN" "tax-treatment-NSO.dtd">
<tp:taxon-treatment xmlns:tp="http://www.plazi.org/taxpub"><tp:treatment-meta><kwd-group><label>Taxon classification</label><kwd>
              <named-content content-type="kingdom">Animalia</named-content>
            </kwd><kwd>
              <named-content content-type="order">Hemiptera</named-content>
            </kwd><kwd>
              <named-content content-type="family">Cicadellidae</named-content>
            </kwd></kwd-group><mixed-citation publication-type="journal"><person-group><name><surname>Wang</surname><given-names>Xian-Yi</given-names></name><name><surname>Wang</surname><given-names>Jia-Jia</given-names></name><name><surname>Dai</surname><given-names>Ren-Huai</given-names></name><name><surname>Webb</surname><given-names>Mick D.</given-names></name></person-group><article-title>﻿Descriptions of two new <tp:taxon-name><tp:taxon-name-part taxon-name-part-type="tribe">Idiocerini</tp:taxon-name-part></tp:taxon-name> leafhoppers of the genus <italic><tp:taxon-name><tp:taxon-name-part taxon-name-part-type="genus" reg="Idioscopus">Idioscopus</tp:taxon-name-part></tp:taxon-name></italic> (<tp:taxon-name><tp:taxon-name-part taxon-name-part-type="order">Hemiptera</tp:taxon-name-part></tp:taxon-name>, <tp:taxon-name><tp:taxon-name-part taxon-name-part-type="family">Cicadellidae</tp:taxon-name-part></tp:taxon-name>) from China</article-title><source>Zookeys</source><day>13</day><month>04</month><year>2022</year><volume>1095</volume><fpage>97</fpage><lpage>110</lpage><pub-id pub-id-type="doi">10.3897/zookeys.1095.76731</pub-id></mixed-citation></tp:treatment-meta><tp:nomenclature><label>﻿Genus</label><tp:taxon-name>
            <object-id xmlns:xlink="http://www.w3.org/1999/xlink" content-type="arpha" xlink:type="simple">5B441A28-7712-5C06-B90B-D38D77E73772</object-id>
            <tp:taxon-name-part taxon-name-part-type="genus" reg="Idioscopus">Idioscopus</tp:taxon-name-part>
          </tp:taxon-name><tp:taxon-authority>Baker, 1915</tp:taxon-authority></tp:nomenclature><tp:treatment-sec sec-type="type species" id="SECID0EPIAC"><title>Type species.</title><p><italic><tp:taxon-name><tp:taxon-name-part taxon-name-part-type="genus" reg="Idiocerus">Idiocerus</tp:taxon-name-part><tp:taxon-name-part taxon-name-part-type="species" reg="clypealis">clypealis</tp:taxon-name-part></tp:taxon-name></italic> Lethierry, 1889 by original designation.</p></tp:treatment-sec><tp:treatment-sec sec-type="diagnosis" id="SECID0EAJAC"><title>Diagnosis.</title><p>The genus <italic><tp:taxon-name><tp:taxon-name-part taxon-name-part-type="genus" reg="Idioscopus">Idioscopus</tp:taxon-name-part></tp:taxon-name></italic> can be distinguished from other genera of <tp:taxon-name><tp:taxon-name-part taxon-name-part-type="tribe">Idiocerini</tp:taxon-name-part></tp:taxon-name> by the combination of the following features: style with slender setae on dorsal margin, subapex wide and flat on later on lateral view, aedeagal shaft with one or two pairs of processes.</p></tp:treatment-sec><tp:treatment-sec sec-type="description" id="SECID0ESJAC"><title>Description.</title><p>Body small (♂ 3.10–5.50 mm; ♀ 3.30–5.50 mm). Head wider than pronotum. Head and thorax shagreen or crown and frontoclypeus dorsad of ocelli finely transversely rugose. Face as long as wide to slightly longer than wide; frontoclypeus with lateral margins extending to just above antennae; anteclypeus broad distally, longer than wide, sometimes exceeding apex of gena; rostrum in some species variably expanded apically; ocelli placed closer to midline than to the corresponding eye. Length of visible mesonotum nearly as long or longer than pronotum and crown together. Forewing with four apical and usually two (open or closed) subapical cells. Hind femur with 2 + 1 apical setae.</p><p><bold><italic>Male genitalia</italic>.</bold> Male pygofer in lateral view triangular its height more than its width; dorsoposterior lobe differentiated by dorsoanterior vertical cleft; dorsal anal collar present joined to pygofer; anal tube comprising a single segment, short or long; with or without a basiventral process. Subgenital plate elongate, curved dorsad, with long hair-like marginal setae. Connective Y- or T-shaped, short. Style elongate, apophysis curved dorsally, inner margin crenulate or dentate, outer margin distally with a row of hair-like setae or with a tuft of stout setae. Aedeagus with shaft elongate, either slightly curved dorsally or sinuate, laterally compressed, with one or two pairs of apical processes, gonopore apical on ventral surface; dorsal apodeme well developed, apically expanded laterally.</p></tp:treatment-sec><tp:treatment-sec sec-type="distribution" id="SECID0E5JAC"><title>Distribution.</title><p>African, Oriental, and Palaearctic regions.</p><sec sec-type="﻿Checklist of Idioscopus species from China" id="SECID0EDKAC"><title>﻿Checklist of <italic><tp:taxon-name><tp:taxon-name-part taxon-name-part-type="genus" reg="Idioscopus">Idioscopus</tp:taxon-name-part></tp:taxon-name></italic> species from China</title><p>(See <xref ref-type="bibr" rid="B19">Xue et al. 2017</xref> for complete synonymy)</p><p><italic><tp:taxon-name><tp:taxon-name-part taxon-name-part-type="genus" reg="Idioscopus">I.</tp:taxon-name-part><tp:taxon-name-part taxon-name-part-type="species" reg="bihamulus">bihamulus</tp:taxon-name-part></tp:taxon-name></italic> sp. nov.</p><p><italic><tp:taxon-name><tp:taxon-name-part taxon-name-part-type="genus" reg="Idioscopus">I.</tp:taxon-name-part><tp:taxon-name-part taxon-name-part-type="species" reg="clypealis">clypealis</tp:taxon-name-part></tp:taxon-name></italic> (Lethierry, 1889: 252, <italic><tp:taxon-name><tp:taxon-name-part taxon-name-part-type="genus" reg="Idiocerus">Idiocerus</tp:taxon-name-part></tp:taxon-name></italic>)</p><p><italic><tp:taxon-name><tp:taxon-name-part taxon-name-part-type="genus" reg="Idioscopus">I.</tp:taxon-name-part><tp:taxon-name-part taxon-name-part-type="species" reg="taiwanus">taiwanus</tp:taxon-name-part></tp:taxon-name></italic> Huang &amp; Maldonado-Capriles, 1992: 5–6, syn. nov.</p><p><italic><tp:taxon-name><tp:taxon-name-part taxon-name-part-type="genus" reg="Idioscopus">I.</tp:taxon-name-part><tp:taxon-name-part taxon-name-part-type="species" reg="furcaprocessus">furcaprocessus</tp:taxon-name-part></tp:taxon-name></italic> Wang, Wang, Zhou &amp; Dai, 2021: 376, fig. 1</p><p><italic><tp:taxon-name><tp:taxon-name-part taxon-name-part-type="genus" reg="Idioscopus">I.</tp:taxon-name-part><tp:taxon-name-part taxon-name-part-type="species" reg="longiprocessus">longiprocessus</tp:taxon-name-part></tp:taxon-name></italic> Wang, Wang, Zhou &amp; Dai, 2021: 378, fig. 2</p><p><italic><tp:taxon-name><tp:taxon-name-part taxon-name-part-type="genus" reg="Idioscopus">I.</tp:taxon-name-part><tp:taxon-name-part taxon-name-part-type="species" reg="myrica">myrica</tp:taxon-name-part></tp:taxon-name></italic> Wang &amp; Dai, 2018: 12–13, figs 1–10</p><p><italic><tp:taxon-name><tp:taxon-name-part taxon-name-part-type="genus" reg="Idioscopus">I.</tp:taxon-name-part><tp:taxon-name-part taxon-name-part-type="species" reg="nitellicus">nitellicus</tp:taxon-name-part></tp:taxon-name></italic> Kuoh &amp; Fang, 1985: 190, figs 8–16</p><p><italic><tp:taxon-name><tp:taxon-name-part taxon-name-part-type="genus" reg="Idioscopus">I.</tp:taxon-name-part><tp:taxon-name-part taxon-name-part-type="species" reg="nitidulus">nitidulus</tp:taxon-name-part></tp:taxon-name></italic> (Walker, 1869: 322, <italic><tp:taxon-name><tp:taxon-name-part taxon-name-part-type="genus" reg="Iassus">Iassus</tp:taxon-name-part></tp:taxon-name></italic>)</p><p><italic><tp:taxon-name><tp:taxon-name-part taxon-name-part-type="genus" reg="Idiocerus">Idiocerus</tp:taxon-name-part><tp:taxon-name-part taxon-name-part-type="species" reg="niveosparsus">niveosparsus</tp:taxon-name-part></tp:taxon-name></italic> Lethierry, 1889: 160; Matsumura, 1912: 322 (Taiwan)</p><p><italic><tp:taxon-name><tp:taxon-name-part taxon-name-part-type="genus" reg="Idioscopus">I.</tp:taxon-name-part><tp:taxon-name-part taxon-name-part-type="species" reg="recurvatus">recurvatus</tp:taxon-name-part></tp:taxon-name></italic> Kuoh &amp; Fang, 1985: 189, figs 1–7</p><p><italic><tp:taxon-name><tp:taxon-name-part taxon-name-part-type="genus" reg="Idioscopus">I.</tp:taxon-name-part><tp:taxon-name-part taxon-name-part-type="species" reg="serratastylus">serratastylus</tp:taxon-name-part></tp:taxon-name></italic> Wang, Wang, Zhou &amp; Dai, 2021: 378, fig. 3</p><p><italic><tp:taxon-name><tp:taxon-name-part taxon-name-part-type="genus" reg="Idioscopus">I.</tp:taxon-name-part><tp:taxon-name-part taxon-name-part-type="species" reg="ventrispinus">ventrispinus</tp:taxon-name-part></tp:taxon-name></italic> sp. nov.</p></sec></tp:treatment-sec><ref-list><ref id="B19"><mixed-citation xmlns:xlink="http://www.w3.org/1999/xlink" xlink:type="simple"><person-group><name name-style="western"><surname>Xue</surname><given-names>QQ</given-names></name><name name-style="western"><surname>Viraktamath</surname><given-names>CA</given-names></name><name name-style="western"><surname>Zhang</surname><given-names>YL</given-names></name></person-group> (<year>2017</year>) <article-title>Checklist to Chinese Idiocerine leafhoppers, key to genera and description of a new species of <italic><tp:taxon-name><tp:taxon-name-part taxon-name-part-type="genus">Anidiocerus</tp:taxon-name-part></tp:taxon-name></italic> (<tp:taxon-name><tp:taxon-name-part taxon-name-part-type="order">Hemiptera</tp:taxon-name-part></tp:taxon-name>: <tp:taxon-name><tp:taxon-name-part taxon-name-part-type="suborder">Auchenorrhyncha</tp:taxon-name-part></tp:taxon-name>: <tp:taxon-name><tp:taxon-name-part taxon-name-part-type="family">Cicadellidae</tp:taxon-name-part></tp:taxon-name>).</article-title><source>Entomologica Americana</source><volume>122</volume>(<issue>3</issue>): <fpage>405</fpage>–<lpage>417</lpage>. <ext-link xlink:type="simple" ext-link-type="doi" xlink:href="10.1664/1947-5144-122.3.405">https://doi.org/10.1664/1947-5144-122.3.405</ext-link></mixed-citation></ref></ref-list></tp:taxon-treatment>
