# Supplementary material for: ﻿Descriptions of two new Idiocerini leafhoppers of the genus Idioscopus (Hemiptera, Cicadellidae) from China
Source: Zookeys. 2022 Apr 13;1095:97–110. doi: 10.3897/zookeys.1095.76731 (PMC9021156; doi:10.3897/zookeys.1095.76731)
Supplement: XML Treatment for Idioscopus bihamulus [file zookeys.1095.76731-treatment2.xml]

<!DOCTYPE tp:taxon-treatment
  PUBLIC "-//TaxonX//DTD Taxonomic Treatment Publishing DTD v0 20100105//EN" "tax-treatment-NSO.dtd">
<tp:taxon-treatment xmlns:tp="http://www.plazi.org/taxpub"><tp:treatment-meta><kwd-group><label>Taxon classification</label><kwd>
              <named-content content-type="kingdom">Animalia</named-content>
            </kwd><kwd>
              <named-content content-type="order">Hemiptera</named-content>
            </kwd><kwd>
              <named-content content-type="family">Cicadellidae</named-content>
            </kwd></kwd-group><mixed-citation publication-type="journal"><person-group><name><surname>Wang</surname><given-names>Xian-Yi</given-names></name><name><surname>Wang</surname><given-names>Jia-Jia</given-names></name><name><surname>Dai</surname><given-names>Ren-Huai</given-names></name><name><surname>Webb</surname><given-names>Mick D.</given-names></name></person-group><article-title>﻿Descriptions of two new <tp:taxon-name><tp:taxon-name-part taxon-name-part-type="tribe">Idiocerini</tp:taxon-name-part></tp:taxon-name> leafhoppers of the genus <italic><tp:taxon-name><tp:taxon-name-part taxon-name-part-type="genus" reg="Idioscopus">Idioscopus</tp:taxon-name-part></tp:taxon-name></italic> (<tp:taxon-name><tp:taxon-name-part taxon-name-part-type="order">Hemiptera</tp:taxon-name-part></tp:taxon-name>, <tp:taxon-name><tp:taxon-name-part taxon-name-part-type="family">Cicadellidae</tp:taxon-name-part></tp:taxon-name>) from China</article-title><source>Zookeys</source><day>13</day><month>04</month><year>2022</year><volume>1095</volume><fpage>97</fpage><lpage>110</lpage><pub-id pub-id-type="doi">10.3897/zookeys.1095.76731</pub-id></mixed-citation></tp:treatment-meta><tp:nomenclature><label>﻿</label><tp:taxon-name>
            <object-id xmlns:xlink="http://www.w3.org/1999/xlink" content-type="arpha" xlink:type="simple">C3EC927F-8948-57EA-98BA-DD36CB3F7004</object-id>
            <tp:taxon-name-part taxon-name-part-type="genus" reg="Idioscopus">Idioscopus</tp:taxon-name-part>
            <tp:taxon-name-part taxon-name-part-type="species" reg="bihamulus">bihamulus</tp:taxon-name-part>
            <object-id xmlns:xlink="http://www.w3.org/1999/xlink" content-type="zoobank" xlink:type="simple">http://zoobank.org/8049B242-A15D-408D-8E57-C3F95F0856D8</object-id>
          </tp:taxon-name><tp:taxon-status xmlns:xlink="http://www.w3.org/1999/xlink" xlink:type="simple">sp. nov.</tp:taxon-status><xref ref-type="fig" rid="F1">Figs 1</xref><xref ref-type="fig" rid="F3">, 3 A–D</xref></tp:nomenclature><tp:treatment-sec sec-type="type material" id="SECID0EWNAE"><title>Type material.</title><p><bold><italic>Holotype</italic></bold>: ♂, Baoshan City, Mt Gaoligongshan, Yunnan Province, China (<named-content xmlns:xlink="http://www.w3.org/1999/xlink" content-type="dwc:verbatimCoordinates" xlink:type="simple"><named-content content-type="geo-json" specific-use="{&#34;type&#34;:&#34;Point&#34;,&#34;coordinates&#34;:[98.795000,25.305556]}" id="NCID0EEOAE" xlink:type="simple">98°47'42"E, 25°18'20"N</named-content></named-content>; 1745 m elev.), 4 August 2018, coll. Zhou Yu (<abbrev xmlns:xlink="http://www.w3.org/1999/xlink" xlink:title="Institute of Entomology, Guizhou University, Guiyang, China" id="ABBRID0EJOAE" xlink:type="simple">GUGC</abbrev>). <bold><italic>Paratypes</italic></bold>: 1♂, 6♀♀, same data as holotype.</p></tp:treatment-sec><tp:treatment-sec sec-type="diagnosis" id="SECID0EQOAE"><title>Diagnosis.</title><p>The new species can be distinguished from other <italic><tp:taxon-name><tp:taxon-name-part taxon-name-part-type="genus" reg="Idioscopus">Idioscopus</tp:taxon-name-part></tp:taxon-name></italic> species by the combination of the following features: anal tube short; style apophysis with a row of three or four subapical teeth along inner margin; aedeagal shaft with long, recurved, hook-like apical processes.</p></tp:treatment-sec><tp:treatment-sec sec-type="description" id="SECID0E4OAE"><title>Description.</title><p><bold><italic>Coloration</italic>.</bold> Ground coloration translucent brown. Vertex pale brown with two round spots close to the adjacent eyes (Fig. <xref ref-type="fig" rid="F1">1A</xref>). Eyes and ocelli brown (Fig. <xref ref-type="fig" rid="F1">1A–C</xref>). Face (Fig. <xref ref-type="fig" rid="F1">1B, C</xref>) yellowish white, narrow area along inner margin of eye, area surrounding bases of antennae, and inner margins of gena along frontal suture black, upper area with dark brown semicircular marking. Pronotum (Fig. <xref ref-type="fig" rid="F1">1A</xref>) yellowish brown along anterior margin, posterior two-thirds brown, with a brown U-shaped band medially. Mesosternum (Fig. <xref ref-type="fig" rid="F1">1A</xref>) black, mesepimeron with black spot. Mesonotum (Fig. <xref ref-type="fig" rid="F1">1A</xref>) yellow with pair of triangular, laterobasal, black maculae. Forewing with veins brown (Fig. <xref ref-type="fig" rid="F1">1A</xref>).</p><fig id="F1" position="float" orientation="portrait"><object-id xmlns:xlink="http://www.w3.org/1999/xlink" content-type="doi" xlink:type="simple">10.3897/zookeys.1095.76731.figure1</object-id><object-id xmlns:xlink="http://www.w3.org/1999/xlink" content-type="arpha" xlink:type="simple">921AAA1B-E0D5-5BAF-86D2-34EF39781988</object-id><label>Figure 1.</label><caption><p><italic><tp:taxon-name><tp:taxon-name-part taxon-name-part-type="genus" reg="Idioscopus">Idioscopus</tp:taxon-name-part><tp:taxon-name-part taxon-name-part-type="species" reg="bihamulus">bihamulus</tp:taxon-name-part></tp:taxon-name></italic> sp. nov. male <bold>A</bold> habitus, dorsal view <bold>B</bold> face <bold>C</bold> head and thorax, lateral view <bold>D</bold> forewing <bold>E</bold> genital capsule, lateral view <bold>F</bold> pygofer dorsal view <bold>G</bold> connective and style, dorsal view <bold>H</bold> aedeagus, lateral view <bold>I</bold> aedeagus ventral view. Scale bar: 1.0 mm.</p></caption><graphic xmlns:xlink="http://www.w3.org/1999/xlink" xlink:href="zookeys-1095-097-g001.jpg" position="float" orientation="portrait" xlink:type="simple" id="oo_671692.jpg"><uri content-type="original_file" xlink:type="simple">https://binary.pensoft.net/fig/671692</uri></graphic></fig><p>External features as in generic description with face and pronotum shagreen and crown finely transversely rugose. Male antennae without apical disc. Forewing (Fig. <xref ref-type="fig" rid="F1">1D</xref>) with two subapical cells; inner subapical open.</p><fig id="F2" position="float" orientation="portrait"><object-id xmlns:xlink="http://www.w3.org/1999/xlink" content-type="doi" xlink:type="simple">10.3897/zookeys.1095.76731.figure2</object-id><object-id xmlns:xlink="http://www.w3.org/1999/xlink" content-type="arpha" xlink:type="simple">D9703639-38B7-51B4-808E-25FC4039CF53</object-id><label>Figure 2.</label><caption><p><italic><tp:taxon-name><tp:taxon-name-part taxon-name-part-type="genus" reg="Idioscopus">Idioscopus</tp:taxon-name-part><tp:taxon-name-part taxon-name-part-type="species" reg="ventrispinus">ventrispinus</tp:taxon-name-part></tp:taxon-name></italic> sp. nov. male <bold>A</bold> habitus, dorsal view <bold>B</bold> face <bold>C</bold> head and thorax, lateral view <bold>D</bold> forewing <bold>E</bold> genital capsule, lateral view <bold>F</bold> pygofer dorsal view <bold>G</bold> connective and style, dorsal view <bold>H</bold> aedeagus, lateral view <bold>I</bold> aedeagus ventral view. Scale bar: 1.0 mm.</p></caption><graphic xmlns:xlink="http://www.w3.org/1999/xlink" xlink:href="zookeys-1095-097-g002.jpg" position="float" orientation="portrait" xlink:type="simple" id="oo_671693.jpg"><uri content-type="original_file" xlink:type="simple">https://binary.pensoft.net/fig/671693</uri></graphic></fig><p><bold><italic>Male genitalia</italic>.</bold> Male pygofer (Fig. <xref ref-type="fig" rid="F1">1E, F</xref>) without ventral process; anal collar thin with apex upturned; anterodorsal apodemes well developed. Anal tube (Fig. <xref ref-type="fig" rid="F1">1E</xref>) short. Subgenital plates (Fig. <xref ref-type="fig" rid="F1">1E</xref>) of uniform width, with reduced hair-like marginal setae. Connective (Fig. <xref ref-type="fig" rid="F1">1G</xref>) T-shaped, with stem narrow. Style apophysis (Fig. <xref ref-type="fig" rid="F1">1G</xref>) with a row of three or four tooth-like projections along inner margin subapically, outer margin with macrosetae in distal one-third. Aedeagus (Fig. <xref ref-type="fig" rid="F1">1H, I</xref>) with shaft laterally compressed, with pair of long, recurved, hook-like processes subapically from ventral margin, acute apically; basal apodeme pillar-like in lateral view, distally and laterally expanded in ventral view.</p><p><bold><italic>Female genitalia</italic>.</bold> Posterior margin of sternite VII (Fig. <xref ref-type="fig" rid="F3">3A</xref>) slightly produced medially. Valvulae as in Figure <xref ref-type="fig" rid="F3">3B–E</xref>.</p><fig id="F3" position="float" orientation="portrait"><object-id xmlns:xlink="http://www.w3.org/1999/xlink" content-type="doi" xlink:type="simple">10.3897/zookeys.1095.76731.figure3</object-id><object-id xmlns:xlink="http://www.w3.org/1999/xlink" content-type="arpha" xlink:type="simple">9C99A14A-F1E5-5471-A3A3-C9754815464D</object-id><label>Figure 3.</label><caption><p>Ovipositor. Female. <bold>A–E</bold><italic><tp:taxon-name><tp:taxon-name-part taxon-name-part-type="genus" reg="Idioscopus">Idioscopus</tp:taxon-name-part><tp:taxon-name-part taxon-name-part-type="species" reg="bihamulus">bihamulus</tp:taxon-name-part></tp:taxon-name></italic> sp. nov. <bold>F–J</bold><italic><tp:taxon-name><tp:taxon-name-part taxon-name-part-type="genus" reg="Idioscopus">Idioscopus</tp:taxon-name-part><tp:taxon-name-part taxon-name-part-type="species" reg="ventrispinus">ventrispinus</tp:taxon-name-part></tp:taxon-name></italic> sp. nov. <bold>A, F</bold> sternite VII <bold>B, G</bold> first valvula <bold>C, H</bold> apex of first valvula <bold>D, I</bold> second valvula <bold>E, J</bold> apex of second valvula.</p></caption><graphic xmlns:xlink="http://www.w3.org/1999/xlink" xlink:href="zookeys-1095-097-g003.jpg" position="float" orientation="portrait" xlink:type="simple" id="oo_671694.jpg"><uri content-type="original_file" xlink:type="simple">https://binary.pensoft.net/fig/671694</uri></graphic></fig></tp:treatment-sec><tp:treatment-sec sec-type="description" id="SECID0E4VAE"><title>Measurements (mm).</title><p>Male: body length including tegmina 3.70–3.80. Medial length of crown 0.13–0.16, width 1.25–1.30. Distance from ocellus to eyes 0.15–0.20. Medial length of pronotum 0.40–0.45, width 1.10–1.20; scutellum length 0.50–0.55, width 0.95–1.05. Female: body length including tegmina 3.70–3.90.</p></tp:treatment-sec><tp:treatment-sec sec-type="etymology" id="SECID0ECWAE"><title>Etymology.</title><p>The specific epithet refers to the two hamulus-like (hook-like) aedeagal processes.</p></tp:treatment-sec><tp:treatment-sec sec-type="host" id="SECID0EHWAE"><title>Host plant.</title><p>Unknown.</p></tp:treatment-sec><tp:treatment-sec sec-type="distribution" id="SECID0EMWAE"><title>Distribution.</title><p>China (Yunnan).</p></tp:treatment-sec></tp:taxon-treatment>
