# Supplementary material for: ﻿Descriptions of two new Idiocerini leafhoppers of the genus Idioscopus (Hemiptera, Cicadellidae) from China
Source: Zookeys. 2022 Apr 13;1095:97–110. doi: 10.3897/zookeys.1095.76731 (PMC9021156; doi:10.3897/zookeys.1095.76731)
Supplement: XML Treatment for Idioscopus ventrispinus [file zookeys.1095.76731-treatment3.xml]

<!DOCTYPE tp:taxon-treatment
  PUBLIC "-//TaxonX//DTD Taxonomic Treatment Publishing DTD v0 20100105//EN" "tax-treatment-NSO.dtd">
<tp:taxon-treatment xmlns:tp="http://www.plazi.org/taxpub"><tp:treatment-meta><kwd-group><label>Taxon classification</label><kwd>
              <named-content content-type="kingdom">Animalia</named-content>
            </kwd><kwd>
              <named-content content-type="order">Hemiptera</named-content>
            </kwd><kwd>
              <named-content content-type="family">Cicadellidae</named-content>
            </kwd></kwd-group><mixed-citation publication-type="journal"><person-group><name><surname>Wang</surname><given-names>Xian-Yi</given-names></name><name><surname>Wang</surname><given-names>Jia-Jia</given-names></name><name><surname>Dai</surname><given-names>Ren-Huai</given-names></name><name><surname>Webb</surname><given-names>Mick D.</given-names></name></person-group><article-title>﻿Descriptions of two new <tp:taxon-name><tp:taxon-name-part taxon-name-part-type="tribe">Idiocerini</tp:taxon-name-part></tp:taxon-name> leafhoppers of the genus <italic><tp:taxon-name><tp:taxon-name-part taxon-name-part-type="genus" reg="Idioscopus">Idioscopus</tp:taxon-name-part></tp:taxon-name></italic> (<tp:taxon-name><tp:taxon-name-part taxon-name-part-type="order">Hemiptera</tp:taxon-name-part></tp:taxon-name>, <tp:taxon-name><tp:taxon-name-part taxon-name-part-type="family">Cicadellidae</tp:taxon-name-part></tp:taxon-name>) from China</article-title><source>Zookeys</source><day>13</day><month>04</month><year>2022</year><volume>1095</volume><fpage>97</fpage><lpage>110</lpage><pub-id pub-id-type="doi">10.3897/zookeys.1095.76731</pub-id></mixed-citation></tp:treatment-meta><tp:nomenclature><label>﻿</label><tp:taxon-name>
            <object-id xmlns:xlink="http://www.w3.org/1999/xlink" content-type="arpha" xlink:type="simple">EFDBCB3E-BA55-52DB-AC49-610149BEA014</object-id>
            <tp:taxon-name-part taxon-name-part-type="genus" reg="Idioscopus">Idioscopus</tp:taxon-name-part>
            <tp:taxon-name-part taxon-name-part-type="species" reg="ventrispinus">ventrispinus</tp:taxon-name-part>
            <object-id xmlns:xlink="http://www.w3.org/1999/xlink" content-type="zoobank" xlink:type="simple">http://zoobank.org/F0FFE31A-7C3B-48FD-93F8-F6E3DCB62537</object-id>
          </tp:taxon-name><tp:taxon-status xmlns:xlink="http://www.w3.org/1999/xlink" xlink:type="simple">sp. nov.</tp:taxon-status><xref ref-type="fig" rid="F2">Figs 2</xref><xref ref-type="fig" rid="F3">, 3E–H</xref></tp:nomenclature><tp:treatment-sec sec-type="type material" id="SECID0ECYAE"><title>Type material.</title><p><bold><italic>Holotype</italic></bold>: ♂, Xinping County, Mt Ailaoshan, Yunnan Province, China (<named-content xmlns:xlink="http://www.w3.org/1999/xlink" content-type="dwc:verbatimCoordinates" xlink:type="simple"><named-content content-type="geo-json" specific-use="{&#34;type&#34;:&#34;Point&#34;,&#34;coordinates&#34;:[101.965833,24.127500]}" id="NCID0EQYAE" xlink:type="simple">101°57'57"E, 24°07'39"N</named-content></named-content>; 1956 m elev.), 22 July 2018, coll. Xianyi Wang &amp; Jiajia Wang. <bold><italic>Paratypes</italic></bold>: 58♂♂ 2♀♀, same as holotype. 4♂♂, Lvchun County, Mt Hoanglianshan, Yunnan Province, China (<named-content xmlns:xlink="http://www.w3.org/1999/xlink" content-type="dwc:verbatimCoordinates" xlink:type="simple"><named-content content-type="geo-json" specific-use="{&#34;type&#34;:&#34;Point&#34;,&#34;coordinates&#34;:[102.290833,22.934167]}" id="NCID0E2YAE" xlink:type="simple">102°17'27"E, 22°56'03"N</named-content></named-content>; 1815 m elev.), 7 June 2019, coll. Jiajia Wang &amp; Chao Zhang. 1♂, Baoshan City, Mt Gaoligongshan, Yunnan Province, China (<named-content xmlns:xlink="http://www.w3.org/1999/xlink" content-type="dwc:verbatimCoordinates" xlink:type="simple"><named-content content-type="geo-json" specific-use="{&#34;type&#34;:&#34;Point&#34;,&#34;coordinates&#34;:[98.800833,25.304167]}" id="NCID0EDZAE" xlink:type="simple">98°48'03"E, 25°18'15"N</named-content></named-content>; 1581 m elev.), 22 May 2019, coll. Jiajia Wang &amp; Chao Zhang.</p></tp:treatment-sec><tp:treatment-sec sec-type="diagnosis" id="SECID0EIZAE"><title>Diagnosis.</title><p>This new species resembles <italic><tp:taxon-name><tp:taxon-name-part taxon-name-part-type="genus" reg="Idioscopus">Idioscopus</tp:taxon-name-part><tp:taxon-name-part taxon-name-part-type="species" reg="furcaprocessus">furcaprocessus</tp:taxon-name-part></tp:taxon-name></italic> in general appearance, including having a yellow patch on the forewing clavus. The sinuate shaft of the aedeagus in lateral view is similar to <italic><tp:taxon-name><tp:taxon-name-part taxon-name-part-type="genus" reg="Idioscopus">I.</tp:taxon-name-part><tp:taxon-name-part taxon-name-part-type="species" reg="confuscous">confuscous</tp:taxon-name-part></tp:taxon-name></italic> (Pruthi) (see Viraktamath, 1980: fig. 15), <italic><tp:taxon-name><tp:taxon-name-part taxon-name-part-type="genus" reg="Idioscopus">I.</tp:taxon-name-part><tp:taxon-name-part taxon-name-part-type="species" reg="bihamulus">bihamulus</tp:taxon-name-part></tp:taxon-name></italic>, <italic><tp:taxon-name><tp:taxon-name-part taxon-name-part-type="genus" reg="Idioscopus">I.</tp:taxon-name-part><tp:taxon-name-part taxon-name-part-type="species" reg="recurvatus">recurvatus</tp:taxon-name-part></tp:taxon-name></italic>, and <italic><tp:taxon-name><tp:taxon-name-part taxon-name-part-type="genus" reg="Idioscopus">I.</tp:taxon-name-part><tp:taxon-name-part taxon-name-part-type="species" reg="nitellicus">nitellicus</tp:taxon-name-part></tp:taxon-name></italic>, but it differs from these and other species in having an unpaired, ventral, spine-like process proximad of the midlength of the shaft.</p></tp:treatment-sec><tp:treatment-sec sec-type="description" id="SECID0EF2AE"><title>Description.</title><p><bold><italic>Coloration</italic>.</bold> General color reddish brown. Crown yellowish with darker reddish-brown markings; eyes yellowish (Fig. <xref ref-type="fig" rid="F2">2A–C</xref>). Pronotum and mesonotum (Fig. <xref ref-type="fig" rid="F2">2A</xref>) reddish brown, mesonotum paler with yellowish hue. Face (Fig. <xref ref-type="fig" rid="F2">2B</xref>) greenish yellow with frontoclypeus and anteclypeus pale reddish brown; male antennae with apical disc, black. Mesepimeron (Fig. <xref ref-type="fig" rid="F2">2C</xref>) with black patch. Forewing clavus (Fig. <xref ref-type="fig" rid="F2">2A</xref>) with large, lemon-yellow patch bordered with dark reddish brown.</p><p>External features as in generic description with head and thorax shagreen; male antennae with apical disc (Fig. <xref ref-type="fig" rid="F2">2A–C</xref>); forewing (Fig. <xref ref-type="fig" rid="F2">2D</xref>) with two subapical cells, inner subapical open.</p><p><bold><italic>Male genitalia</italic>.</bold> Male pygofer (Fig. <xref ref-type="fig" rid="F2">2E, F</xref>) conically rounded apically, without ventral process; anal collar thin, upturned apically; dorsoanterior apodemes well developed. Anal tube (Fig. <xref ref-type="fig" rid="F2">2E</xref>) long. Subgenital plates (Fig. <xref ref-type="fig" rid="F2">2E</xref>) broader in distal one-third in lateral view, longer than pygofer, sharply upturned in basal third, with long hair-like marginal setae distally. Connective (Fig. <xref ref-type="fig" rid="F2">2G</xref>) Y-shaped, broad, with short stem. Style apophysis (Fig. <xref ref-type="fig" rid="F2">2G</xref>) narrowed to apex with weakly serrated inner margin. Aedeagus (Fig. <xref ref-type="fig" rid="F2">2H, I</xref>) with shaft laterally compressed, broad in basal half then narrowed and slightly sinuate distally to acute apex in lateral view, with one pair of subapical bifid processes, each fork unequal, an unpaired ventral spine-like process proximad of midlength; dorsal apodeme laterally compressed, distally expanded in lateral view and laterally expanded distally in ventral view.</p><p><bold><italic>Female genitalia</italic>.</bold> Posterior margin of sternite VII (Fig. <xref ref-type="fig" rid="F3">3F</xref>) slightly produced medially. Valvulae as in Figure <xref ref-type="fig" rid="F3">3G–J</xref>.</p></tp:treatment-sec><tp:treatment-sec sec-type="description" id="SECID0E34AE"><title>Measurements (mm).</title><p>Male: body length including tegmina 4.50–4.95. Medial length of crown 0.18–0.22, width 1.55–1.60. Distance from ocellus to eyes 0.15–0.20. Medial length of pronotum 0.45–0.48, width 1.35–1.45; scutellum length 0.50–0.55, width 0.65–0.70. Female: body length 4.60–5.20 including tegmina.</p></tp:treatment-sec><tp:treatment-sec sec-type="etymology" id="SECID0EB5AE"><title>Etymology.</title><p>The new species name is derived from the words <italic>ventri</italic>- and <italic>spinus</italic>, referring to the ventral spine-like process of the aedeagal shaft.</p></tp:treatment-sec><tp:treatment-sec sec-type="host" id="SECID0EL5AE"><title>Host plant.</title><p><italic><tp:taxon-name><tp:taxon-name-part taxon-name-part-type="genus" reg="Myrica">Myrica</tp:taxon-name-part></tp:taxon-name></italic> sp.</p></tp:treatment-sec><tp:treatment-sec sec-type="distribution" id="SECID0EY5AE"><title>Distribution.</title><p>China (Yunnan).</p></tp:treatment-sec><tp:treatment-sec><!--Section generated to contain objects referenced in tp:taxon-treatment.--><fig id="F2" position="float" orientation="portrait"><object-id xmlns:xlink="http://www.w3.org/1999/xlink" content-type="doi" xlink:type="simple">10.3897/zookeys.1095.76731.figure2</object-id><object-id xmlns:xlink="http://www.w3.org/1999/xlink" content-type="arpha" xlink:type="simple">D9703639-38B7-51B4-808E-25FC4039CF53</object-id><label>Figure 2.</label><caption><p><italic><tp:taxon-name><tp:taxon-name-part taxon-name-part-type="genus" reg="Idioscopus">Idioscopus</tp:taxon-name-part><tp:taxon-name-part taxon-name-part-type="species" reg="ventrispinus">ventrispinus</tp:taxon-name-part></tp:taxon-name></italic> sp. nov. male <bold>A</bold> habitus, dorsal view <bold>B</bold> face <bold>C</bold> head and thorax, lateral view <bold>D</bold> forewing <bold>E</bold> genital capsule, lateral view <bold>F</bold> pygofer dorsal view <bold>G</bold> connective and style, dorsal view <bold>H</bold> aedeagus, lateral view <bold>I</bold> aedeagus ventral view. Scale bar: 1.0 mm.</p></caption><graphic xmlns:xlink="http://www.w3.org/1999/xlink" xlink:href="zookeys-1095-097-g002.jpg" position="float" orientation="portrait" xlink:type="simple" id="oo_671693.jpg"><uri content-type="original_file" xlink:type="simple">https://binary.pensoft.net/fig/671693</uri></graphic></fig><fig id="F3" position="float" orientation="portrait"><object-id xmlns:xlink="http://www.w3.org/1999/xlink" content-type="doi" xlink:type="simple">10.3897/zookeys.1095.76731.figure3</object-id><object-id xmlns:xlink="http://www.w3.org/1999/xlink" content-type="arpha" xlink:type="simple">9C99A14A-F1E5-5471-A3A3-C9754815464D</object-id><label>Figure 3.</label><caption><p>Ovipositor. Female. <bold>A–E</bold><italic><tp:taxon-name><tp:taxon-name-part taxon-name-part-type="genus" reg="Idioscopus">Idioscopus</tp:taxon-name-part><tp:taxon-name-part taxon-name-part-type="species" reg="bihamulus">bihamulus</tp:taxon-name-part></tp:taxon-name></italic> sp. nov. <bold>F–J</bold><italic><tp:taxon-name><tp:taxon-name-part taxon-name-part-type="genus" reg="Idioscopus">Idioscopus</tp:taxon-name-part><tp:taxon-name-part taxon-name-part-type="species" reg="ventrispinus">ventrispinus</tp:taxon-name-part></tp:taxon-name></italic> sp. nov. <bold>A, F</bold> sternite VII <bold>B, G</bold> first valvula <bold>C, H</bold> apex of first valvula <bold>D, I</bold> second valvula <bold>E, J</bold> apex of second valvula.</p></caption><graphic xmlns:xlink="http://www.w3.org/1999/xlink" xlink:href="zookeys-1095-097-g003.jpg" position="float" orientation="portrait" xlink:type="simple" id="oo_671694.jpg"><uri content-type="original_file" xlink:type="simple">https://binary.pensoft.net/fig/671694</uri></graphic></fig></tp:treatment-sec></tp:taxon-treatment>
