# Supplementary material for: ﻿Descriptions of two new Idiocerini leafhoppers of the genus Idioscopus (Hemiptera, Cicadellidae) from China
Source: Zookeys. 2022 Apr 13;1095:97–110. doi: 10.3897/zookeys.1095.76731 (PMC9021156; doi:10.3897/zookeys.1095.76731)
Supplement: XML Treatment for Idioscopus clypealis [file zookeys.1095.76731-treatment4.xml]

<!DOCTYPE tp:taxon-treatment
  PUBLIC "-//TaxonX//DTD Taxonomic Treatment Publishing DTD v0 20100105//EN" "tax-treatment-NSO.dtd">
<tp:taxon-treatment xmlns:tp="http://www.plazi.org/taxpub"><tp:treatment-meta><kwd-group><label>Taxon classification</label><kwd>
              <named-content content-type="kingdom">Animalia</named-content>
            </kwd><kwd>
              <named-content content-type="order">Hemiptera</named-content>
            </kwd><kwd>
              <named-content content-type="family">Cicadellidae</named-content>
            </kwd></kwd-group><mixed-citation publication-type="journal"><person-group><name><surname>Wang</surname><given-names>Xian-Yi</given-names></name><name><surname>Wang</surname><given-names>Jia-Jia</given-names></name><name><surname>Dai</surname><given-names>Ren-Huai</given-names></name><name><surname>Webb</surname><given-names>Mick D.</given-names></name></person-group><article-title>﻿Descriptions of two new <tp:taxon-name><tp:taxon-name-part taxon-name-part-type="tribe">Idiocerini</tp:taxon-name-part></tp:taxon-name> leafhoppers of the genus <italic><tp:taxon-name><tp:taxon-name-part taxon-name-part-type="genus" reg="Idioscopus">Idioscopus</tp:taxon-name-part></tp:taxon-name></italic> (<tp:taxon-name><tp:taxon-name-part taxon-name-part-type="order">Hemiptera</tp:taxon-name-part></tp:taxon-name>, <tp:taxon-name><tp:taxon-name-part taxon-name-part-type="family">Cicadellidae</tp:taxon-name-part></tp:taxon-name>) from China</article-title><source>Zookeys</source><day>13</day><month>04</month><year>2022</year><volume>1095</volume><fpage>97</fpage><lpage>110</lpage><pub-id pub-id-type="doi">10.3897/zookeys.1095.76731</pub-id></mixed-citation></tp:treatment-meta><tp:nomenclature><label>﻿</label><tp:taxon-name>
            <object-id xmlns:xlink="http://www.w3.org/1999/xlink" content-type="arpha" xlink:type="simple">772A662D-3CB6-525F-974E-EAAF25A6EA27</object-id>
            <tp:taxon-name-part taxon-name-part-type="genus" reg="Idioscopus">Idioscopus</tp:taxon-name-part>
            <tp:taxon-name-part taxon-name-part-type="species" reg="clypealis">clypealis</tp:taxon-name-part>
          </tp:taxon-name><tp:taxon-authority>(Lethierry)</tp:taxon-authority><xref ref-type="fig" rid="F4">Fig. 4</xref><tp:nomenclature-citation-list><tp:nomenclature-citation><tp:taxon-name>
                <tp:taxon-name-part taxon-name-part-type="genus" reg="Idiocerus">Idiocerus</tp:taxon-name-part>
                <tp:taxon-name-part taxon-name-part-type="species" reg="clypealis">clypealis</tp:taxon-name-part>
              </tp:taxon-name><comment>Lethierry, 1889: 252—Matsumura 1912: 322 (Taiwan).</comment></tp:nomenclature-citation><tp:nomenclature-citation><tp:taxon-name>
                <tp:taxon-name-part taxon-name-part-type="genus" reg="Idioscopus">Idioscopus</tp:taxon-name-part>
                <tp:taxon-name-part taxon-name-part-type="species" reg="clypealis">clypealis</tp:taxon-name-part>
              </tp:taxon-name><comment>—<xref ref-type="bibr" rid="B7">Maldonado Capriles 1964</xref>: 92–93, figs 6–9; <xref ref-type="bibr" rid="B4">Khatri and Webb 2014</xref>: 282–284, table 1, fig. 5.</comment></tp:nomenclature-citation><tp:nomenclature-citation><tp:taxon-name>
                <tp:taxon-name-part taxon-name-part-type="genus" reg="Idioscopus">Idioscopus</tp:taxon-name-part>
                <tp:taxon-name-part taxon-name-part-type="species" reg="taiwanus">taiwanus</tp:taxon-name-part>
              </tp:taxon-name><comment>Huang &amp; Maldonado-Capriles, 1992: 7, fig. 3, syn. nov.</comment></tp:nomenclature-citation></tp:nomenclature-citation-list></tp:nomenclature><tp:treatment-sec sec-type="remarks" id="SECID0EVBAG"><title>Remarks.</title><p>The above synonymy of <italic><tp:taxon-name><tp:taxon-name-part taxon-name-part-type="genus" reg="Idioscopus">I.</tp:taxon-name-part><tp:taxon-name-part taxon-name-part-type="species" reg="taiwanus">taiwanus</tp:taxon-name-part></tp:taxon-name></italic> with <italic><tp:taxon-name><tp:taxon-name-part taxon-name-part-type="genus" reg="Idioscopus">I.</tp:taxon-name-part><tp:taxon-name-part taxon-name-part-type="species" reg="clypealis">clypealis</tp:taxon-name-part></tp:taxon-name></italic> is based on the similarity of the published figures of both species and examination of some paratypes of <italic><tp:taxon-name><tp:taxon-name-part taxon-name-part-type="genus" reg="Idioscopus">I.</tp:taxon-name-part><tp:taxon-name-part taxon-name-part-type="species" reg="taiwanus">taiwanus</tp:taxon-name-part></tp:taxon-name></italic> (see below). It is surprising that <italic><tp:taxon-name><tp:taxon-name-part taxon-name-part-type="genus" reg="Idioscopus">I.</tp:taxon-name-part><tp:taxon-name-part taxon-name-part-type="species" reg="taiwanus">taiwanus</tp:taxon-name-part></tp:taxon-name></italic> was described as a new species and not recognized as the widespread <italic><tp:taxon-name><tp:taxon-name-part taxon-name-part-type="genus" reg="Idioscopus">I.</tp:taxon-name-part><tp:taxon-name-part taxon-name-part-type="species" reg="clypealis">clypealis</tp:taxon-name-part></tp:taxon-name></italic>, as the latter species was well-known to Maldonado-Capriles and had been earlier figured by him (<xref ref-type="bibr" rid="B7">Maldonado-Capriles 1964</xref>). Also, the described colour of <italic><tp:taxon-name><tp:taxon-name-part taxon-name-part-type="genus" reg="Idioscopus">I.</tp:taxon-name-part><tp:taxon-name-part taxon-name-part-type="species" reg="taiwanus">taiwanus</tp:taxon-name-part></tp:taxon-name></italic> more or less matches the “typical” colour form of <italic><tp:taxon-name><tp:taxon-name-part taxon-name-part-type="genus" reg="Idioscopus">I.</tp:taxon-name-part><tp:taxon-name-part taxon-name-part-type="species" reg="clypealis">clypealis</tp:taxon-name-part></tp:taxon-name></italic> figured by the same author and latter figured by <xref ref-type="bibr" rid="B4">Khatri and Webb (2014)</xref> from mainland Asia. A variation of this colour is seen in some specimens collected from mainland China which have more extensive brown marking medially on the face (Fig. <xref ref-type="fig" rid="F4">4A–C</xref>), matching some Pacific material figured by <xref ref-type="bibr" rid="B4">Khatri and Webb (2014)</xref>.</p><fig id="F4" position="float" orientation="portrait"><object-id xmlns:xlink="http://www.w3.org/1999/xlink" content-type="doi" xlink:type="simple">10.3897/zookeys.1095.76731.figure4</object-id><object-id xmlns:xlink="http://www.w3.org/1999/xlink" content-type="arpha" xlink:type="simple">AD4354DD-2F6C-5168-8C70-61DA33696C6C</object-id><label>Figure 4.</label><caption><p><italic><tp:taxon-name><tp:taxon-name-part taxon-name-part-type="genus" reg="Idioscopus">Idioscopus</tp:taxon-name-part><tp:taxon-name-part taxon-name-part-type="species" reg="clypealis">clypealis</tp:taxon-name-part></tp:taxon-name></italic><bold>A–C</bold> female (China) <bold>A</bold> lateral habitus female <bold>B, C</bold> face (male and female respectively) showing atypical marking of clypeus; photographs by Xue Qingquan <bold>D–G</bold> paratype male of <italic><tp:taxon-name><tp:taxon-name-part taxon-name-part-type="genus" reg="Idioscopus">I.</tp:taxon-name-part><tp:taxon-name-part taxon-name-part-type="species" reg="taiwanus">taiwanus</tp:taxon-name-part></tp:taxon-name></italic><bold>D</bold> dorsal habitus <bold>E</bold> lateral habitus <bold>F</bold> ventral habitus <bold>G</bold> labels <bold>H–K</bold> paratype female of <italic><tp:taxon-name><tp:taxon-name-part taxon-name-part-type="genus" reg="Idioscopus">I.</tp:taxon-name-part><tp:taxon-name-part taxon-name-part-type="species" reg="taiwanus">taiwanus</tp:taxon-name-part></tp:taxon-name></italic><bold>H</bold> dorsal habitus <bold>I</bold> lateral habitus <bold>J</bold> ventral habitus <bold>K</bold> labels; photographs by David Redei.</p></caption><graphic xmlns:xlink="http://www.w3.org/1999/xlink" xlink:href="zookeys-1095-097-g004.jpg" position="float" orientation="portrait" xlink:type="simple" id="oo_671695.jpg"><uri content-type="original_file" xlink:type="simple">https://binary.pensoft.net/fig/671695</uri></graphic></fig><p><italic><tp:taxon-name><tp:taxon-name-part taxon-name-part-type="genus" reg="Idioscopus">Idioscopus</tp:taxon-name-part><tp:taxon-name-part taxon-name-part-type="species" reg="taiwanus">taiwanus</tp:taxon-name-part></tp:taxon-name></italic> was described from the holotype and 80 paratypes with the following data: “Taiwan, Taichung, 16/1/1987, C. T. Yang collector. Paratypes: 40 males and 40 females, same collection data as holotype. Host plant: <italic><tp:taxon-name><tp:taxon-name-part taxon-name-part-type="genus" reg="Mangifera">Mangifera</tp:taxon-name-part><tp:taxon-name-part taxon-name-part-type="species" reg="indica">indica</tp:taxon-name-part></tp:taxon-name></italic>” (Huang &amp; Maldonado-Capriles 1992). In the introduction to their paper, Huang &amp; Maldonado-Capriles stated that the type material was in the “Department of Entomology, National Chung-Hsing University (<abbrev xmlns:xlink="http://www.w3.org/1999/xlink" xlink:title="Department of Entomology, National Chung-Hsing University" id="ABBRID0EYHAG" xlink:type="simple">NCHU</abbrev>), Taichung; Division of Collection and Research, National Museum of Natural Science (<abbrev xmlns:xlink="http://www.w3.org/1999/xlink" xlink:title="Division of Collection and Research, National Museum of Natural Science" id="ABBRID0E3HAG" xlink:type="simple">NMNS</abbrev>), Taichung; and in the Department of Applied Zoology, Taiwan Agriculture Research Institute (<abbrev xmlns:xlink="http://www.w3.org/1999/xlink" xlink:title="Taiwan Agriculture Research Institute" id="ABBRID0EAIAG" xlink:type="simple">TARI</abbrev>), Wufeng, Taichung.” They added that “Some paratypes deposited in the junior author’s collection”. For other new species described in the same paper the holotype depository is given as <abbrev xmlns:xlink="http://www.w3.org/1999/xlink" xlink:title="Division of Collection and Research, National Museum of Natural Science" id="ABBRID0EEIAG" xlink:type="simple">NMNS</abbrev>, but no depository is given for <italic><tp:taxon-name><tp:taxon-name-part taxon-name-part-type="genus" reg="Idioscopus">I.</tp:taxon-name-part><tp:taxon-name-part taxon-name-part-type="species" reg="taiwanus">taiwanus</tp:taxon-name-part></tp:taxon-name></italic>; however, the male genitalia dissection of the holotype is present in <abbrev xmlns:xlink="http://www.w3.org/1999/xlink" xlink:title="Division of Collection and Research, National Museum of Natural Science" id="ABBRID0ETIAG" xlink:type="simple">NMNS</abbrev> (Jing-Fu Tsai pers. comm.) and paratypes are present in both <abbrev xmlns:xlink="http://www.w3.org/1999/xlink" xlink:title="Department of Entomology, National Chung-Hsing University" id="ABBRID0EXIAG" xlink:type="simple">NCHU</abbrev> (see Fig. <xref ref-type="fig" rid="F4">4D–K</xref>) and <abbrev xmlns:xlink="http://www.w3.org/1999/xlink" xlink:title="Division of Collection and Research, National Museum of Natural Science" id="ABBRID0E6IAG" xlink:type="simple">NMNS</abbrev> but not in <abbrev xmlns:xlink="http://www.w3.org/1999/xlink" xlink:title="Taiwan Agriculture Research Institute" id="ABBRID0EDJAG" xlink:type="simple">TARI</abbrev> or Maldonado-Capriles’s collection (National Museum of Natural History, Washington, DC, USA).</p></tp:treatment-sec><ref-list><ref id="B7"><mixed-citation xmlns:xlink="http://www.w3.org/1999/xlink" xlink:type="simple"><person-group><name name-style="western"><surname>Maldonado-Capriles</surname><given-names>J</given-names></name></person-group> (<year>1964</year>) <article-title>Studies on <tp:taxon-name><tp:taxon-name-part taxon-name-part-type="subfamily">Idiocerinae</tp:taxon-name-part></tp:taxon-name> leafhoppers: II. The Indian and Philippine species of <italic><tp:taxon-name><tp:taxon-name-part taxon-name-part-type="genus">Idiocerus</tp:taxon-name-part></tp:taxon-name></italic> and the genus <italic><tp:taxon-name><tp:taxon-name-part taxon-name-part-type="genus">Idioscopus</tp:taxon-name-part></tp:taxon-name></italic> (<tp:taxon-name><tp:taxon-name-part taxon-name-part-type="suborder">Homoptera</tp:taxon-name-part></tp:taxon-name>: <tp:taxon-name><tp:taxon-name-part taxon-name-part-type="family">Cicadellidae</tp:taxon-name-part></tp:taxon-name>).</article-title><source>Proceedings of the Entomological Society of Washington</source><volume>66</volume>: <fpage>89</fpage>–<lpage>100</lpage>.</mixed-citation></ref><ref id="B4"><mixed-citation xmlns:xlink="http://www.w3.org/1999/xlink" xlink:type="simple"><person-group><name name-style="western"><surname>Khatri</surname><given-names>I</given-names></name><name name-style="western"><surname>Webb</surname><given-names>MD</given-names></name></person-group> (<year>2014</year>) Review of the idiocerine leafhoppers of Pakistan (<tp:taxon-name><tp:taxon-name-part taxon-name-part-type="order">Hemiptera</tp:taxon-name-part></tp:taxon-name>, <tp:taxon-name><tp:taxon-name-part taxon-name-part-type="family">Cicadellidae</tp:taxon-name-part></tp:taxon-name>) with a description of a new species. Zootaxa 3860(3): e280. <ext-link xlink:type="simple" ext-link-type="doi" xlink:href="10.11646/zootaxa.3860.3.6">https://doi.org/10.11646/zootaxa.3860.3.6</ext-link></mixed-citation></ref></ref-list></tp:taxon-treatment>
