# Supplementary material for: ﻿Descriptions of two new Idiocerini leafhoppers of the genus Idioscopus (Hemiptera, Cicadellidae) from China
Source: Zookeys. 2022 Apr 13;1095:97–110. doi: 10.3897/zookeys.1095.76731 (PMC9021156; doi:10.3897/zookeys.1095.76731)
Supplement: XML Treatment for Idiocerus apicalis [file zookeys.1095.76731-treatment5.xml]

<!DOCTYPE tp:taxon-treatment
  PUBLIC "-//TaxonX//DTD Taxonomic Treatment Publishing DTD v0 20100105//EN" "tax-treatment-NSO.dtd">
<tp:taxon-treatment xmlns:tp="http://www.plazi.org/taxpub"><tp:treatment-meta><kwd-group><label>Taxon classification</label><kwd>
              <named-content content-type="kingdom">Animalia</named-content>
            </kwd><kwd>
              <named-content content-type="order">Hemiptera</named-content>
            </kwd><kwd>
              <named-content content-type="family">Cicadellidae</named-content>
            </kwd></kwd-group><mixed-citation publication-type="journal"><person-group><name><surname>Wang</surname><given-names>Xian-Yi</given-names></name><name><surname>Wang</surname><given-names>Jia-Jia</given-names></name><name><surname>Dai</surname><given-names>Ren-Huai</given-names></name><name><surname>Webb</surname><given-names>Mick D.</given-names></name></person-group><article-title>﻿Descriptions of two new <tp:taxon-name><tp:taxon-name-part taxon-name-part-type="tribe">Idiocerini</tp:taxon-name-part></tp:taxon-name> leafhoppers of the genus <italic><tp:taxon-name><tp:taxon-name-part taxon-name-part-type="genus" reg="Idioscopus">Idioscopus</tp:taxon-name-part></tp:taxon-name></italic> (<tp:taxon-name><tp:taxon-name-part taxon-name-part-type="order">Hemiptera</tp:taxon-name-part></tp:taxon-name>, <tp:taxon-name><tp:taxon-name-part taxon-name-part-type="family">Cicadellidae</tp:taxon-name-part></tp:taxon-name>) from China</article-title><source>Zookeys</source><day>13</day><month>04</month><year>2022</year><volume>1095</volume><fpage>97</fpage><lpage>110</lpage><pub-id pub-id-type="doi">10.3897/zookeys.1095.76731</pub-id></mixed-citation></tp:treatment-meta><tp:nomenclature><label>﻿</label><tp:taxon-name>
            <object-id xmlns:xlink="http://www.w3.org/1999/xlink" content-type="arpha" xlink:type="simple">AA5CC3C7-3300-551F-86F2-FEDAF36298E5</object-id>
            <tp:taxon-name-part taxon-name-part-type="genus" reg="Idiocerus">Idiocerus</tp:taxon-name-part>
            <tp:taxon-name-part taxon-name-part-type="species" reg="apicalis">apicalis</tp:taxon-name-part>
          </tp:taxon-name><tp:taxon-authority>Matsumura</tp:taxon-authority><xref ref-type="fig" rid="F5">Fig. 5A, B</xref><tp:nomenclature-citation-list><tp:nomenclature-citation><tp:taxon-name>
                <tp:taxon-name-part taxon-name-part-type="genus" reg="Idiocerus">Idiocerus</tp:taxon-name-part>
                <tp:taxon-name-part taxon-name-part-type="species" reg="apicalis">apicalis</tp:taxon-name-part>
              </tp:taxon-name><comment>Matsumura, 1912: 323—<xref ref-type="bibr" rid="B3">Huang and Maldonado-Capriles 1992</xref>: 4 (listed); <xref ref-type="bibr" rid="B19">Xue et al. 2017</xref>: 407 (listed).</comment></tp:nomenclature-citation></tp:nomenclature-citation-list></tp:nomenclature><tp:treatment-sec sec-type="remarks" id="SECID0EGLAG"><title>Remarks.</title><p>This species was described from a single female specimen (holotype) from Taiwan. Both Andy Hamilton and Masami Hayashi (pers. comm.) examined the type (Entomological Institute, Hokkaido University, Sapporo, Japan) and the latter’s photographs of the type are reproduced here (Fig. <xref ref-type="fig" rid="F5">5A, B</xref>). The holotype bears a determination label by Andy Hamilton indicating the species belongs to <italic><tp:taxon-name><tp:taxon-name-part taxon-name-part-type="genus" reg="Balocerus">Balocerus</tp:taxon-name-part></tp:taxon-name></italic> but this needs to be confirmed, particularly as the specimen is female. The label information on the specimen is as follows (hw = handwritten, pr = printed):</p><fig id="F5" position="float" orientation="portrait"><object-id xmlns:xlink="http://www.w3.org/1999/xlink" content-type="doi" xlink:type="simple">10.3897/zookeys.1095.76731.figure5</object-id><object-id xmlns:xlink="http://www.w3.org/1999/xlink" content-type="arpha" xlink:type="simple">4ABEE5F8-1C58-5D47-8621-815AA784A29E</object-id><label>Figure 5.</label><caption><p>Matsumura Taiwan Idiocerine species <bold>A, B</bold><italic><tp:taxon-name><tp:taxon-name-part taxon-name-part-type="genus" reg="Idiocerus">Idiocerus</tp:taxon-name-part><tp:taxon-name-part taxon-name-part-type="species" reg="apicalis">apicalis</tp:taxon-name-part></tp:taxon-name></italic>, dorsal and lateral, habitus respectively (holotype) <bold>C, D</bold><italic><tp:taxon-name><tp:taxon-name-part taxon-name-part-type="genus" reg="Idiocerus">I.</tp:taxon-name-part><tp:taxon-name-part taxon-name-part-type="species" reg="formosanus">formosanus</tp:taxon-name-part></tp:taxon-name></italic>, dorsal and lateral, habitus respectively (syntype). Photographs by Masami Hayashi.</p></caption><graphic xmlns:xlink="http://www.w3.org/1999/xlink" xlink:href="zookeys-1095-097-g005.jpg" position="float" orientation="portrait" xlink:type="simple" id="oo_671696.jpg"><uri content-type="original_file" xlink:type="simple">https://binary.pensoft.net/fig/671696</uri></graphic></fig><list list-type="order"><list-item><p><italic><tp:taxon-name><tp:taxon-name-part taxon-name-part-type="genus" reg="Idiocerus">I.</tp:taxon-name-part><tp:taxon-name-part taxon-name-part-type="species" reg="apicalis">apicalis</tp:taxon-name-part></tp:taxon-name></italic> sp. nov. (hw), det. Matsumura (pr)
                        </p></list-item><list-item><p>Formosa, Matsumura (printed), (underside) Toroen, 19/4 ‘07 (hw)
</p></list-item><list-item><p>Holotype (red label, printed), 
                            <italic><tp:taxon-name><tp:taxon-name-part taxon-name-part-type="genus" reg="Idiocerus">Idiocerus</tp:taxon-name-part><tp:taxon-name-part taxon-name-part-type="species" reg="apicalis">apicalis</tp:taxon-name-part></tp:taxon-name></italic> Matsumura (hw)
                        </p></list-item><list-item><p><italic><tp:taxon-name><tp:taxon-name-part taxon-name-part-type="genus" reg="Balocerus">Balocerus</tp:taxon-name-part><tp:taxon-name-part taxon-name-part-type="species" reg="apicalis">apicalis</tp:taxon-name-part></tp:taxon-name></italic> (Matsum.), Det. KGAH ‘76 (hw; label with red frame)
                        </p></list-item></list></tp:treatment-sec><ref-list><ref id="B3"><mixed-citation xmlns:xlink="http://www.w3.org/1999/xlink" xlink:type="simple"><person-group><name name-style="western"><surname>Huang</surname><given-names>KW</given-names></name><name name-style="western"><surname>Maldonado-Capriles</surname><given-names>J</given-names></name></person-group> (<year>1992</year>) <article-title><tp:taxon-name><tp:taxon-name-part taxon-name-part-type="subfamily">Idiocerinae</tp:taxon-name-part></tp:taxon-name> of Taiwan (<tp:taxon-name><tp:taxon-name-part taxon-name-part-type="suborder">Homoptera</tp:taxon-name-part></tp:taxon-name>: <tp:taxon-name><tp:taxon-name-part taxon-name-part-type="family">Cicadellidae</tp:taxon-name-part></tp:taxon-name>).</article-title><source>Journal of Taiwan Museum</source><volume>45</volume>(<issue>1</issue>): <fpage>1</fpage>–<lpage>14</lpage>.</mixed-citation></ref><ref id="B19"><mixed-citation xmlns:xlink="http://www.w3.org/1999/xlink" xlink:type="simple"><person-group><name name-style="western"><surname>Xue</surname><given-names>QQ</given-names></name><name name-style="western"><surname>Viraktamath</surname><given-names>CA</given-names></name><name name-style="western"><surname>Zhang</surname><given-names>YL</given-names></name></person-group> (<year>2017</year>) <article-title>Checklist to Chinese Idiocerine leafhoppers, key to genera and description of a new species of <italic><tp:taxon-name><tp:taxon-name-part taxon-name-part-type="genus">Anidiocerus</tp:taxon-name-part></tp:taxon-name></italic> (<tp:taxon-name><tp:taxon-name-part taxon-name-part-type="order">Hemiptera</tp:taxon-name-part></tp:taxon-name>: <tp:taxon-name><tp:taxon-name-part taxon-name-part-type="suborder">Auchenorrhyncha</tp:taxon-name-part></tp:taxon-name>: <tp:taxon-name><tp:taxon-name-part taxon-name-part-type="family">Cicadellidae</tp:taxon-name-part></tp:taxon-name>).</article-title><source>Entomologica Americana</source><volume>122</volume>(<issue>3</issue>): <fpage>405</fpage>–<lpage>417</lpage>. <ext-link xlink:type="simple" ext-link-type="doi" xlink:href="10.1664/1947-5144-122.3.405">https://doi.org/10.1664/1947-5144-122.3.405</ext-link></mixed-citation></ref></ref-list></tp:taxon-treatment>
