# Supplementary material for: ﻿Descriptions of two new Idiocerini leafhoppers of the genus Idioscopus (Hemiptera, Cicadellidae) from China
Source: Zookeys. 2022 Apr 13;1095:97–110. doi: 10.3897/zookeys.1095.76731 (PMC9021156; doi:10.3897/zookeys.1095.76731)
Supplement: XML Treatment for Idiocerus formosanus [file zookeys.1095.76731-treatment6.xml]

<!DOCTYPE tp:taxon-treatment
  PUBLIC "-//TaxonX//DTD Taxonomic Treatment Publishing DTD v0 20100105//EN" "tax-treatment-NSO.dtd">
<tp:taxon-treatment xmlns:tp="http://www.plazi.org/taxpub"><tp:treatment-meta><kwd-group><label>Taxon classification</label><kwd>
              <named-content content-type="kingdom">Animalia</named-content>
            </kwd><kwd>
              <named-content content-type="order">Hemiptera</named-content>
            </kwd><kwd>
              <named-content content-type="family">Cicadellidae</named-content>
            </kwd></kwd-group><mixed-citation publication-type="journal"><person-group><name><surname>Wang</surname><given-names>Xian-Yi</given-names></name><name><surname>Wang</surname><given-names>Jia-Jia</given-names></name><name><surname>Dai</surname><given-names>Ren-Huai</given-names></name><name><surname>Webb</surname><given-names>Mick D.</given-names></name></person-group><article-title>﻿Descriptions of two new <tp:taxon-name><tp:taxon-name-part taxon-name-part-type="tribe">Idiocerini</tp:taxon-name-part></tp:taxon-name> leafhoppers of the genus <italic><tp:taxon-name><tp:taxon-name-part taxon-name-part-type="genus" reg="Idioscopus">Idioscopus</tp:taxon-name-part></tp:taxon-name></italic> (<tp:taxon-name><tp:taxon-name-part taxon-name-part-type="order">Hemiptera</tp:taxon-name-part></tp:taxon-name>, <tp:taxon-name><tp:taxon-name-part taxon-name-part-type="family">Cicadellidae</tp:taxon-name-part></tp:taxon-name>) from China</article-title><source>Zookeys</source><day>13</day><month>04</month><year>2022</year><volume>1095</volume><fpage>97</fpage><lpage>110</lpage><pub-id pub-id-type="doi">10.3897/zookeys.1095.76731</pub-id></mixed-citation></tp:treatment-meta><tp:nomenclature><label>﻿</label><tp:taxon-name>
            <object-id xmlns:xlink="http://www.w3.org/1999/xlink" content-type="arpha" xlink:type="simple">0AC53060-9EB6-5088-9D92-F35DBEAE4160</object-id>
            <tp:taxon-name-part taxon-name-part-type="genus" reg="Idiocerus">Idiocerus</tp:taxon-name-part>
            <tp:taxon-name-part taxon-name-part-type="species" reg="formosanus">formosanus</tp:taxon-name-part>
          </tp:taxon-name><tp:taxon-authority>Matsumura</tp:taxon-authority><xref ref-type="fig" rid="F5">Fig. 5C, D</xref><tp:nomenclature-citation-list><tp:nomenclature-citation><tp:taxon-name>
                <tp:taxon-name-part taxon-name-part-type="genus" reg="Idiocerus">Idiocerus</tp:taxon-name-part>
                <tp:taxon-name-part taxon-name-part-type="species" reg="taiwanus">taiwanus</tp:taxon-name-part>
              </tp:taxon-name><comment>Matsumura—<xref ref-type="bibr" rid="B3">Huang and Maldonado-Capriles 1992</xref>: 4 (listed); <xref ref-type="bibr" rid="B19">Xue et al. 2017</xref>: 407 (listed).</comment></tp:nomenclature-citation></tp:nomenclature-citation-list></tp:nomenclature><tp:treatment-sec sec-type="remarks" id="SECID0EJQAG"><title>Remarks.</title><p>This species was described from an unknown number of specimens (syntypic) from Koshun (= Hengchun), southern Taiwan. Both Andy Hamilton and Masami Hayashi (pers comm.) examined the type series in Entomological Institute, Hokkaido University, Sapporo, Japan (9 ♂♂ and 4 ♀♀) and the latter’s photographs of a syntype are reproduced here (Fig. <xref ref-type="fig" rid="F5">5C, D</xref>). One of the male syntypes had been dissected and bears a determination label by Andy Hamilton indicating the species belongs to <italic><tp:taxon-name><tp:taxon-name-part taxon-name-part-type="genus" reg="Amritodus">Amritodus</tp:taxon-name-part></tp:taxon-name></italic>, which needs to be confirmed, together with an unpublished lectotype label. The label information on the specimens is as follows (hw = handwritten, pr = printed), double quotation marks show each label, a single oblique line (except between day and month) is used for changing to new line, and the description on underside is indicated after double oblique lines:</p><list list-type="bullet"><list-item><p>1 male [dissected], “Formosa / Matsumura [printed] // Koshun / 7/7-02 [hw]”, “
                            <italic><tp:taxon-name><tp:taxon-name-part taxon-name-part-type="genus" reg="Idiocerus">I.</tp:taxon-name-part><tp:taxon-name-part taxon-name-part-type="species" reg="formosanus">formosanus</tp:taxon-name-part></tp:taxon-name></italic> n.sp. [hw] / det. Matsumura [pr]”, “Type Matsumura” (red printed label), “Lectotype [red printed label] / 
                            <italic><tp:taxon-name><tp:taxon-name-part taxon-name-part-type="genus" reg="Idiocerus">Idiocerus</tp:taxon-name-part><tp:taxon-name-part taxon-name-part-type="species" reg="formosanus">formosanus</tp:taxon-name-part></tp:taxon-name></italic> Mm. [hw by K.G.A. Hamilton, not published]”, “
                            <italic><tp:taxon-name><tp:taxon-name-part taxon-name-part-type="genus" reg="Amritodus">Amritodus</tp:taxon-name-part><tp:taxon-name-part taxon-name-part-type="species" reg="formosanus">formosanus</tp:taxon-name-part></tp:taxon-name></italic> (Matsum.) / Det. KGAH ’76” [in double red frame, hw]. 2 male, same data as previous, “PARATYPES [yellow printed label] / 
                            <italic><tp:taxon-name><tp:taxon-name-part taxon-name-part-type="genus" reg="Idiocerus">Idiocerus</tp:taxon-name-part><tp:taxon-name-part taxon-name-part-type="species" reg="formosanus">formosanus</tp:taxon-name-part></tp:taxon-name></italic> Mm. [hw]”
                        </p></list-item><list-item><p>4 male, 3 female, [upper right male dissected], “Formosa / Matsumura [pr] // 7/VII 1906 | Koshun [hw]”, “Paratypes (yellow printed label) / 
                            <italic><tp:taxon-name><tp:taxon-name-part taxon-name-part-type="genus" reg="Idiocerus">Idiocerus</tp:taxon-name-part><tp:taxon-name-part taxon-name-part-type="species" reg="formosanus">formosanus</tp:taxon-name-part></tp:taxon-name></italic> Mm.” [hw];
                        </p></list-item><list-item><p>1 female, “Formosa / Matsumura [pr] // 29/VI 1906 / Koshun (hw)”
</p></list-item><list-item><p>1 male, “Formosa / Matsumura [pr] // 7/VII 1906 / Koshun [hw]
</p></list-item><list-item><p>1 male, “Formosa / Matsumura [pr] // 10/VIII 1906 / Koshun [hw]”
</p></list-item></list></tp:treatment-sec><tp:treatment-sec><!--Section generated to contain objects referenced in tp:taxon-treatment.--><fig id="F5" position="float" orientation="portrait"><object-id xmlns:xlink="http://www.w3.org/1999/xlink" content-type="doi" xlink:type="simple">10.3897/zookeys.1095.76731.figure5</object-id><object-id xmlns:xlink="http://www.w3.org/1999/xlink" content-type="arpha" xlink:type="simple">4ABEE5F8-1C58-5D47-8621-815AA784A29E</object-id><label>Figure 5.</label><caption><p>Matsumura Taiwan Idiocerine species <bold>A, B</bold><italic><tp:taxon-name><tp:taxon-name-part taxon-name-part-type="genus" reg="Idiocerus">Idiocerus</tp:taxon-name-part><tp:taxon-name-part taxon-name-part-type="species" reg="apicalis">apicalis</tp:taxon-name-part></tp:taxon-name></italic>, dorsal and lateral, habitus respectively (holotype) <bold>C, D</bold><italic><tp:taxon-name><tp:taxon-name-part taxon-name-part-type="genus" reg="Idiocerus">I.</tp:taxon-name-part><tp:taxon-name-part taxon-name-part-type="species" reg="formosanus">formosanus</tp:taxon-name-part></tp:taxon-name></italic>, dorsal and lateral, habitus respectively (syntype). Photographs by Masami Hayashi.</p></caption><graphic xmlns:xlink="http://www.w3.org/1999/xlink" xlink:href="zookeys-1095-097-g005.jpg" position="float" orientation="portrait" xlink:type="simple" id="oo_671696.jpg"><uri content-type="original_file" xlink:type="simple">https://binary.pensoft.net/fig/671696</uri></graphic></fig></tp:treatment-sec><ref-list><ref id="B3"><mixed-citation xmlns:xlink="http://www.w3.org/1999/xlink" xlink:type="simple"><person-group><name name-style="western"><surname>Huang</surname><given-names>KW</given-names></name><name name-style="western"><surname>Maldonado-Capriles</surname><given-names>J</given-names></name></person-group> (<year>1992</year>) <article-title><tp:taxon-name><tp:taxon-name-part taxon-name-part-type="subfamily">Idiocerinae</tp:taxon-name-part></tp:taxon-name> of Taiwan (<tp:taxon-name><tp:taxon-name-part taxon-name-part-type="suborder">Homoptera</tp:taxon-name-part></tp:taxon-name>: <tp:taxon-name><tp:taxon-name-part taxon-name-part-type="family">Cicadellidae</tp:taxon-name-part></tp:taxon-name>).</article-title><source>Journal of Taiwan Museum</source><volume>45</volume>(<issue>1</issue>): <fpage>1</fpage>–<lpage>14</lpage>.</mixed-citation></ref><ref id="B19"><mixed-citation xmlns:xlink="http://www.w3.org/1999/xlink" xlink:type="simple"><person-group><name name-style="western"><surname>Xue</surname><given-names>QQ</given-names></name><name name-style="western"><surname>Viraktamath</surname><given-names>CA</given-names></name><name name-style="western"><surname>Zhang</surname><given-names>YL</given-names></name></person-group> (<year>2017</year>) <article-title>Checklist to Chinese Idiocerine leafhoppers, key to genera and description of a new species of <italic><tp:taxon-name><tp:taxon-name-part taxon-name-part-type="genus">Anidiocerus</tp:taxon-name-part></tp:taxon-name></italic> (<tp:taxon-name><tp:taxon-name-part taxon-name-part-type="order">Hemiptera</tp:taxon-name-part></tp:taxon-name>: <tp:taxon-name><tp:taxon-name-part taxon-name-part-type="suborder">Auchenorrhyncha</tp:taxon-name-part></tp:taxon-name>: <tp:taxon-name><tp:taxon-name-part taxon-name-part-type="family">Cicadellidae</tp:taxon-name-part></tp:taxon-name>).</article-title><source>Entomologica Americana</source><volume>122</volume>(<issue>3</issue>): <fpage>405</fpage>–<lpage>417</lpage>. <ext-link xlink:type="simple" ext-link-type="doi" xlink:href="10.1664/1947-5144-122.3.405">https://doi.org/10.1664/1947-5144-122.3.405</ext-link></mixed-citation></ref></ref-list></tp:taxon-treatment>
